# Supplementary material for: The CD153 vaccine is a senotherapeutic option for preventing the accumulation of senescent T cells in mice
Source: Nat Commun. 2020 May 18;11:2482. doi: 10.1038/s41467-020-16347-w (PMC7235045; doi:10.1038/s41467-020-16347-w)
Supplement: Supplementary file 4 — Source Data [file 41467_2020_16347_MOESM4_ESM.xlsx]

## Sheet: Tab List
Tab List
Figure 1A
Figure 1B
Figure 1C
Figure 1D	spleen Young
	VAT Young
	spleen Old
	VAT Old
Figure 1E, S_Figure 5B
Figure 2A (None)
Figure 2B	Alum
	CpG
Figure 2C, 2D
Figure 2E
Figure 3A, 3B, 3C
Figure 3D, 3E, 3F
Figure 3G
Figure 4A, S_Figure 8A
Figure 4B
Figure 4C
Figure 4D
S_Figure 1A (None)
S_Figure 1B
S_Figure 2 (None)
S_Figure 3	SA-β-gal spleen
	SA-β-gal VAT
	g-H2AX spleen
	g-H2AX VAT
S_Figure 4A (None)
S_Figure 4B
S_Figure 5A, 5B	cf. Figure 1E tab
S_Figure 6A, 6B, 6C
S_Figure 7A, 7B
S_Figure 7C, 7D
S_Figure 7E
S_Figure 8A	cf. Figure 4A tab
S_Figure 8B
S_Figure 9	9-1, 9-2, 9-3, 9-4
S_Figure 10A, 10B
S_Figure 10C (None)
S_Figure 11	TUNEL
	p16ink4a
	g-H2AX
S_Figure 12 (None)
S_Figure 13 (None)
S_Figure 14A (None)
S_Figure 14B, 14C, 14D
S_Figure 15 (None)
S_Table 1 (None)

## Sheet: Figure 1A
Figure 1A
	CD153#A 4w
							Note:	PC, Positive Control 153#A-#E , 100x dilution
								*.***, over 3.5 Optical Density (calculated as 3.5)
									Not Related to Fig.1A
								1	2	3	4	5	6
							A	PC 500x			153#A 4w-1
							B	PC 2500x			153#A 4w-2
							C	PC 12500x			153#A 4w-3
							D	PC 62500x			153#A 4w-4
							E
							F
							G
							H
								7	8	9	10	11	12
							A
							B
							C
							D
							E
							F
							G
							H
	CD153#B 4w	CD153#C 4w
								1	2	3	4	5	6
							A
							B
							C
							D
							E
							F
							G
							H
								7	8	9	10	11	12
							A	PC 100x		153#B 4w-1		153#C 4w-1
							B	PC 500x		153#B 4w-2		153#C 4w-2
							C	PC 2500x		153#B 4w-3		153#C 4w-3
							D	PC 12500x		153#B 4w-4		153#C 4w-4
							E	PC 62500x		153#B 4w-5		153#C 4w-5
							F	PC 312500x		153#B 4w-6		153#C 4w-6
							G
							H
	CD153#D 4w	CD153#E 4w	KLH 4w
								1	2	3	4	5	6
							A
							B
							C
							D
							E
							F
							G
							H
								7	8	9	10	11	12
							A		KLH 4W-1		PC 100x		153#D 4w-1
							B		KLH 4W-2		PC 500x		153#D 4w-2
							C		KLH 4W-3		PC 2500x		153#D 4w-3
							D				PC 12500x		153#E 4w-1
							E				PC 62500x		153#E 4w-2
							F						153#E 4w-3
							G
							H
	Fig. 1A		Mean	SEM
		153#A	0.1665	0.08158
		153#B	0.1087	0.0171
		153#C	0.082	0.007755
		153#D	0.7897	0.1278
		153#E	0.3387	0.1423
		KLH	Not Detected

## Sheet: Figure 1B 
Figure 1B	anti-CD153#D Ab
tif to png (ImageJ)
	7 sec 1st		KLH 500x		CD153#D 500x		CD153Ab (0.05μg/ml)				7 sec 2nd		KLH 500x		CD153#D 500x		CD153Ab (0.05μg/ml)
		marker	1,2,3	marker	1,2,3	marker	1,2,3,	marker				marker	1,2,3	marker	1,2,3	marker	1,2,3,	marker
	marker	Precision Plus Protein WesternC Standards
	Line 1	100ng of rmOPN
	Line 2	30ng of rmCD153
	Line 3	100ng of rmCD153

## Sheet: Figure 1C
Figure 1C
	CD153#D-Alum 6w IgG1, IgG2b
								Note:	PC-BSA, Positive Control anti-BSA
									*.***, over 3.5 Optical Density (calculated as 3.5)
										Not Related to Fig.1C
									100x	500x	2500x	12500x	62500x	312500x
									1	2	3	4	5	6
								A
								B
								C
								D
								E
								F
								G
								H
									100x	500x	2500x	12500x	62500x	312500x
									7	8	9	10	11	12
								A	153#D-Alum 6w-1 for IgG1
								B	153#D-Alum 6w-2 for IgG1
								C	153#D-Alum 6w-3 for IgG1
								D	PC-BSA
								E	153#D-Alum 6w-1 for IgG2b
								F	153#D-Alum 6w-2 for IgG2b
								G	153#D-Alum 6w-3 for IgG2b
								H	PC-BSA
	CD153#D-Alum 6w IgG2c, IgG3
									100x	500x	2500x	12500x	62500x	312500x
									7	8	9	10	11	12
								A	153#D-Alum 6w-1 for IgG2c
								B	153#D-Alum 6w-2 for IgG2c
								C	153#D-Alum 6w-3 for IgG2c
								D	PC-BSA
								E	153#D-Alum 6w-1 for IgG3
								F	153#D-Alum 6w-2 for IgG3
								G	153#D-Alum 6w-3 for IgG3
								H	PC-BSA
									7	8	9	10	11	12
								A
								B
								C
								D
								E
								F
								G
								H
	CD153#D-CpG 6w IgG1, IgG2b
									100x	500x	2500x	12500x	62500x	312500x
									1	2	3	4	5	6
								A	153#D-CpG 6w-1 for IgG1
								B	153#D-CpG 6w-2 for IgG1
								C	153#D-CpG 6w-3 for IgG1
								D	153#D-CpG 6w-4 for IgG1
								E	153#D-CpG 6w-5 for IgG1
								F	153#D-CpG 6w-6 for IgG1
								G	PC-BSA
								H
									100x	500x	2500x	12500x	62500x	312500x
									7	8	9	10	11	12
								A	153#D-CpG 6w-1 for IgG2b
								B	153#D-CpG 6w-2 for IgG2b
								C	153#D-CpG 6w-3 for IgG2b
								D	153#D-CpG 6w-4 for IgG2b
								E	153#D-CpG 6w-5 for IgG2b
								F	153#D-CpG 6w-6 for IgG2b
								G	PC-BSA
								H
	CD153#D-CpG 6w IgG2c, IgG3
									100x	500x	2500x	12500x	62500x	312500x
									1	2	3	4	5	6
								A	153#D-CpG 6w-1 for IgG2c
								B	153#D-CpG 6w-2 for IgG2c
								C	153#D-CpG 6w-3 for IgG2c
								D	153#D-CpG 6w-4 for IgG2c
								E	153#D-CpG 6w-5 for IgG2c
								F	153#D-CpG 6w-6 for IgG2c
								G	PC-BSA
								H
									100x	500x	2500x	12500x	62500x	312500x
									7	8	9	10	11	12
								A	153#D-CpG 6w-1 for IgG3
								B	153#D-CpG 6w-2 for IgG3
								C	153#D-CpG 6w-3 for IgG3
								D	153#D-CpG 6w-4 for IgG3
								E	153#D-CpG 6w-5 for IgG3
								F	153#D-CpG 6w-6 for IgG3
								G	PC-BSA
								H
	Fig. 1C	Alum		Mean	SEM
			IgG1	1499	597.2
			IgG2b	3.667	3.667
			IgG2c	4	4
			IgG3	45.67	45.67
		CpG		Mean	SEM
			IgG1	8700	1927
			IgG2b	14542	11804
			IgG2c	4243	2383
			IgG3	321.3	170.2
		< natural logarithmic transformation >
		Alum		Mean	SEM
			IgG1	3.091	0.2025
			IgG2b	0.3597	0.3597
			IgG2c	0.3713	0.3713
			IgG3	0.7133	0.7133
		CpG		Mean	SEM
			IgG1	3.866	0.1242
			IgG2b	3.204	0.4853
			IgG2c	3.075	0.3727
			IgG3	2.24	0.2073

## Sheet: Figure 1D spleen Young
Figure 1D

## Sheet: Figure 1D VAT Young
Figure 1D

## Sheet: Figure 1D spleen Old
Figure 1D

## Sheet: Figure 1D VAT Old 
Figure 1D

## Sheet: Figure 1E, S_Figure 5B
Figure 1E
S_Figure 5B
Note: C, PBS Control R, R848 Control K, KLH-CpG V, CD153-CpG vaccine

## Sheet: Figure 2B-Alum
Figure 2B
	Alum 2w
								Note:	PC-BSA, Positive Control anti-BSA
									*.***, over 3.5 Optical Density (calculated as 3.5)
										Not Related to S_Fig.2B-Alum
									100x	500x	2500x	12500x	62500x	312500x
									1	2	3	4	5	6
								A	153#D-Alum 2w #1
								B	153#D-Alum 2w #2
								C	153#D-Alum 2w #3
								D	PC-BSA
								E
								F
								G
								H
									7	8	9	10	11	12
								A
								B
								C
								D
								E
								F
								G
								H
	Alum 4w
									100x	500x	2500x	12500x	62500x	312500x
									1	2	3	4	5	6
								A	153#D-Alum 4w #1
								B	153#D-Alum 4w #2
								C	153#D-Alum 4w #3
								D	PC-BSA
								E
								F
								G
								H
									7	8	9	10	11	12
								A
								B
								C
								D
								E
								F
								G
								H
	Alum 6w
									100x	500x	2500x	12500x	62500x	312500x
									1	2	3	4	5	6
								A	153#D-Alum 6w #1
								B	153#D-Alum 6w #2
								C	153#D-Alum 6w #3
								D	PC-BSA
								E
								F
								G
								H
									7	8	9	10	11	12
								A
								B
								C
								D
								E
								F
								G
								H
	Alum 8w
									100x	500x	2500x	12500x	62500x	312500x
									1	2	3	4	5	6
								A	153#D-Alum 8w #1
								B	153#D-Alum 8w #2
								C	153#D-Alum 8w #3
								D	PC-BSA
								E
								F
								G
								H
									7	8	9	10	11	12
								A
								B
								C
								D
								E
								F
								G
								H
	Alum 10w	Alum 12w
									100x	500x	2500x	12500x	62500x	312500x
									1	2	3	4	5	6
								A	153#D-Alum 10w #1
								B	153#D-Alum 10w #2
								C	153#D-Alum 10w #3
								D	153#D-Alum 12w #1
								E	153#D-Alum 12w #2
								F	153#D-Alum 12w #3
								G	BLANK
								H	PC-BSA
									100x	500x	2500x	12500x	62500x	312500x
									7	8	9	10	11	12
								A
								B
								C
								D
								E
								F
								G
								H
	Alum 14w
									100x	500x	2500x	12500x	62500x	312500x
									1	2	3	4	5	6
								A	153#D-Alum 14w #1
								B	153#D-Alum 14w #2
								C	153#D-Alum 14w #3
								D	PC-BSA
								E
								F
								G
								H
									7	8	9	10	11	12
								A
								B
								C
								D
								E
								F
								G
								H
	Alum 16w
									100x	500x	2500x	12500x	62500x	312500x
									1	2	3	4	5	6
								A
								B
								C
								D
								E
								F
								G
								H
									100x	500x	2500x	12500x	62500x	312500x
									7	8	9	10	11	12
								A
								B
								C
								D
								E	153#D-Alum 16w #1
								F	153#D-Alum 16w #2
								G	153#D-Alum 16w #3
								H	PC-BSA
	Alum 18w
									100x	500x	2500x	12500x	62500x	312500x
									1	2	3	4	5	6
								A
								B
								C
								D
								E
								F
								G
								H
									100x	500x	2500x	12500x	62500x	312500x
									7	8	9	10	11	12
								A	153#D-Alum 18w #1
								B	153#D-Alum 18w #2
								C	153#D-Alum 18w #3
								D	PC-BSA
								E
								F
								G
								H
	Fig. 2B	weeks post immunization			Mean	SEM
			4		235	65.0923
			6		1164.67	507.517
			8		2466	1272.24
			10		3119.67	1235.95
			12		2663.67	1127.02
			14		1801.67	650.677
			16		1545	440.854
			18		965.667	390.923

[truncated: 31 more sheets: Figure 2B-CpG, Figure 2C, 2D, Figure 2E, Figure 3A, 3B, 3C, Figure 3D, 3E, 3F, Figure 3G, Figure 4A, S_Figure 8A, Figure 4B, Figure 4C, Figure 4D, S_Figure 1B, S_Figure 3 SA-β-gal spleen, S_Figure 3 SA-β-gal VAT, S_Figure 3 g-H2AX spleen, S_Figure 3 g-H2AX VAT, S_Figure 4B, S_Figure 5A, 5B, S_Figure 6A, 6B, 6C, S_Figure 7A, 7B, S_Figure 7C, 7D …]
